# Supplementary material for: Unveiling Associations of COVID-19 Vaccine Acceptance, Hesitancy, and Resistance: A Cross-Sectional Community-Based Adult Survey
Source: Int J Environ Res Public Health. 2021 Nov 24;18(23):12348. doi: 10.3390/ijerph182312348 (PMC8656487; doi:10.3390/ijerph182312348)
Supplement: Supplementary file 1 [file ijerph-18-12348-s001.zip]

Archive with 1 entries (1 files):
- ijerph-1467955-supplementary.pdf
